# Supplementary material for: Interferon signalling and non-canonical inflammasome activation promote host protection against multidrug-resistant Acinetobacter baumannii
Source: Commun Biol. 2024 Nov 12;7:1494. doi: 10.1038/s42003-024-07204-3 (PMC11557958; doi:10.1038/s42003-024-07204-3)
Supplement: Supplementary file 4 — Supplementary Data 1 [file 42003_2024_7204_MOESM4_ESM.xlsx]

## Sheet: Fig.1a
			mock	WT	nlrp3-/-	asc-/-	casp11-/-	casp1/11-/-
		IL-1b (pg/ml)	30.34	692.84	10.43	5.06	85.08	36.34
			36.19	589.71	2.13	4.53	0	49.94
			138.98	766.32	4.2	3.38	39.37	23.63
			171.79	710.74	1.33	4.61	257.48
				1499.32			399.93
				837.23			670.79
				293.05			204.02
				1447.98			299.47
				679.12			747.55
				415.84			402
				1171.91
				551.192
				361.343
			mock	WT	nlrp3-/-	asc-/-	casp11-/-	casp1/11-/-
		IL-18 (pg/ml)	18.89	366.739	118.394	92.64	24.2195	2.651
			64.31	592.077	371.744	63.4	29.6631	11.65
			11.13	462.569	295.655	81.615	26.9006	31.615
				58.0186	132.654	89.9126
				30.3131	96.654	114.857
				303.65	37.654
				581.654
				349.651
			mock	WT	nlrp3-/-	asc-/-	casp11-/-	casp1/11-/-
		TNFa (pg/ml)	168.7	7758.2	14791.3	11245.5	2425.63	10492.4
			211.35	6924.32	8679.23	9214.66	1311.25	14165.2
			87.87	3218.84	9014.3	10584.4	3511.06	8736
				1982.74			5633.61
				3788.63			9223.68
				4053.35			9599.21
				7315.8			7252.94
				8281.55
				15605.3
				10545
				16657.8

## Sheet: Fig.1b
	nlrc4		aim2		nlrp3		caspase-11
	6hr	12hr	6hr	12hr	6hr	12hr	6hr	12hr
	0.309392	0.634418	1.02638	0.348999	9.624	8.48404	7.48219	7.96534
	0.310445	0.681108	0.985567	0.340487	8.58559	6.91192	7.64802	9.85472
	0.236445	0.514204	1.65237	0.494547	13.2904	8.88559	9.72871	13.0422
	0.00784988	0.49856	1.50341	0.511129	12.0596	9.04291	9.93191	13.584
	0.415791	0.897289	0.811678	0.331822	7.94863	3.63413	12.0427	9.73036
	0.368652	0.870231	0.794626	0.328674	8.53478	3.17371	11.2086	8.86562

## Sheet: Fig.1d
	WT	gsdmd-/-
	168	154
	146	117
	286	137
	200	146.15
	201
	203
	175.603
	173

## Sheet: Fig.2a
Time (hr)	WT	nlrp3	asc	casp11	casp1
16	1	1
16	1
16	1
16	1
20	1	1	1	1	1
20	1	1	1		1
20	1	1	1		1
20	1	1
20	1
20	1
20	1
28	0	0	0	0	0
28	0	0	0	0	0
28	0	0	0	0	0
28	0	0	0	0	0
28	0	0	0	0	0
28	0	0	0	0	0
28				0	0
28				0	0
28				0	0
28				0	0
28					0
28					0
28					0
28					0
28					0

## Sheet: Fig.2b
	WT	nlrp3-/-	asc-/-	casp1-/-	casp11-/-
	54000000	0.1	0.1	363000	0.1
	13000	0.1	0.1	208000	0.1
	49000000	0.1	0.1	21900	0.1
	53000	0.1	0.1	126000	0.1
	30000000	66000	0.1	52500	0.1
	57000000	740	0.1	353000	0.1
	9440000	0.1	270	461000	0.1
	5000	0.1	60	0.1	0.1
	0.1	0.2	110	57.7	0.1
	4.5	0.1	0.1		0.1
	110	0.1	0.1		0.1
	0.6	0.1	0.1
	0.1	0.1	0.1
	0.1	286000
	0.1	42600
	277000	333000
	216000
	32300
	3200
	524000
	113000
	398000
	679000

## Sheet: Fig.2c
	WT	nlrp3-/-	asc-/-	casp1-/-	casp11-/-
lung	245000	8.37	0	618000	0
	157000	17.6	2.86	3750000	0
	22600	299	16.7	858000	21
	783000	1350	0.376	1580000	2.3
	4960000	255000	7.49	16200	0
	98.3	51200	9620	168000	0.382
	61	6720	13500	4920000	17.6
	556	40.8	5770	2060	5.5
	100000	0.429	137	62.1	25700
	69.6	0	1.75	43900	200
	964	0	2.6	6930	0
	161000	0.226	0	398	0.271
	195			109	0.794
	135			0.926	0.685
	21800			1210000	0
	55700			61700
	13900000
	5710000
	3620000
liver	502000	630	0.1	1160000	0.1
	461000	1250	0.1	453000	0.1
	20500	230000	1.31	74200	0.179
	79700	44000	0.533	532000	6.05
	614000	5550000	1.01	19500	0.1
	9.15	1360000	1940000	33900	0.769
	0.542	12000	290000	80300	21.7
	56.8	1130000	2080000	987	1.31
	26200	0.148	26000	97.6	16600
	99	0.1	0.1	71600	276
	86000	0.4	0.653	5970	0.282
	4140000	0.601	0.1	353	0.423
	14000			396	0.353
	7.84			0.332	0.1
	42300			137000	0.99
	12400			153000
	41.9
	8600
	20100
	1370000
	804000
	1890000
spleen	0.987	1.9	3.21	805000	43.2
	6.7	1.83	5.63	77600	13.3
	2.24	0	1.99	14100	38.4
	11.7	1.75	122000	1220	8.77
	11.3	26.7	73700	1.2	9.9
	15.5	136	370000	1020000	51.1
	1000	538	106	5390000	18.3
	356000	186000	3.45	379000	2.64
	289000	1010000	7.81	361000	245000
	8080	581000	8.27	468000	1400
	845000	1090	6.64	2430	0.1
	65.7	41.1	2.88	298	0.1
	28.8			4140000	30.4
	0.1			2560000	0.1
	136			2520000	21.1
	669000			7220000
	63.9
kidney	44800	4.04	0.1	274000	0.1
	56100	64.1	0.1	332000	0.1
	16700	242	0.235	176000	0.812
	769000	1910	17.1	277000	0.1
	563000	305000	0.998	18500	0.1
	164	331000	44900	126000	31.5
	0.1	180	9210	265000	0.874
	220	70.9	148000	2790	9.77
	37800	0.1	158	98.8	39000
	45.4	0.1	1.03	39800	348
	2650	0.101	3.93	48800	0.1
	131000	0.108	18.1	78.6	0.1
	111			39.2	0.1
	28			0.906	0.237
	6250			443000	0.602
	168000			1950000
	3.6
	11.8
	2.01
	364000
	331000
	187000
	176000
	86200
	449000

## Sheet: Fig.2d
	WT	nlrp3-/-	asc-/-	casp1-/-	casp11-/-
IL-18	2884	238.51	0	500.751	232.34
	291.26	150.4	51.07	38.0653	1369.32
	2119.64	105.51	21.33	511.964	1071.89
	13711.8	163.87	0	1126.62	1335.09
	10363.6	207.64	0	0	260.96
	1626.35	216.62	181.83	905.305	2289.13
	1789.66	391.15	197.54	760.126	313.15
	1817.72	317.08	197.54	4999.83	425.39
	1888.43	2019.19	102.7	3644.24	626.86
	778.94	1919.3	24.69	2023.66	566.25
	9570.11	292.38	8.42		270.5
	1909.19		18.52
	520.23
IL-1b	192.58	0	0	395.919	21.88
	35.36	0	16.93	520.383	39.43
	49.55	0	213.64	151.429	79.64
	278.26	147.82	27.25	3.21152	110.04
	0	0	72.73	0.159244	6.34
	321.56	48.892		234.256	25.1
	86.09	159.29	268.71	328.664	0
	180.45	390.06	0	41.6822	36.52
	26.04	39.95	187.88	11.2311	0
	31.69	28.39	0	245.7	134.54
	156.19	34.27	0	166.288	26.17
	70.1	0	32.69	13.5139	0
	0	242.9		2.78895	0
	156.95	39.97		27.6384	0
	654.15	293.81
	100.92	4.58
	312.56	0
	177.13
	31.34
	921.51
	250.6
	449.09
	385.85
	667.79
	661.36
	433.82
	382.07
	740.16
	300.35
	662.22
	230.04
	493.84
	5.4959
	195.92
	241.32
	293.49
	788.41
	674.35
	361.94
	563.79
	50.605
	0.571
	570.14
	0
	438.6

## Sheet: Fig.3a
	WT	nlrp3-/-	asc-/-	casp11-/-	casp1/11-/-
	14.5	14.3	4.11	29.1	5.56
	11.8	13.2	10.2	9.05	7.7
	11.1	8.93	6.55	7.26	2.63
	4.03	2.88	8.18	26.7	0.9
	2.32	4.61	44.3	40.6	6.91
	6.28	21	5.83	47.2	1.24
	9.49	5.04	5.32	13.4	0.7
	2.91	4.42	8.18	7.56
	21.1	7.24	1.37	9.54
	23.9	4.49	4.29	1.62
	24.5	0.9	1.54	3.36
	16.2	1.54	2.88	7.79
	5.29	0.6	2.32	0.69
	12.1	6.41	1.97	0.82
	3.62	0.87	25.2	0.67
	10.6	1.31	6.11	0.66
	9.95	2.7	13.4	29.5
	12.7	1.38	20.7	21.4
	26.1	3.31	2.3	18.4
	14.1	2.19	10.7	5.76
	4.83	1.46		8.09
	8.13	5.32		8.59
	4.42	0.98		21.1
	6.89	0.63		5.68
	3.8			0.96
	2.15			2.9
	7.38
	5.44
	5.21
	4.08
	8.54
	6.82
	2.62
	2.45
	1.63
	5.79
	0.75
	5.37
	2.04
	0.46
	2.85
	4.9
	4.21
	1.1

## Sheet: Fig.3b
	WT	nlrp3-/-	asc-/-	casp11-/-	casp1/11-/-
	25.9	10.2	3.15	9.02	2.17
	22.1	9.9	5.62	7.57	7.3
	22.2	6.82	3.53	5.6	2.5
	13.4	9.63	4.22	1.55	2.26
	5.41	7.39	2.03	1.84	4.26
	2.52	4.03	2.52	2.57	1.9
	3.87	4.43	3.3	1.27	6.01
	4.88	3.02	2.36	0.89
	5.07	1.86	3.49	2.52
	7.17	7.44	8.41	1.57
	5.38	3.04	4.56	2.03
	8.77	2.82	7.89	2.94
	6.42	4.42	4.07	1.3
	2.22	2.15	2.83	1.64
	7.52	3.99	10.3	1.47
	2.75	6.48	12.3	2.08
	15	8.21	11.2	8.96
	2.48	2.65	11.1	11.4
	5.73	3.29	5.78	8.94
	10.2	1.85		10.4
	6.1	0.94		5.69
	4.85	3.25		5.71
	2.69	4.45		8.33
	5.27	9.02
	3.39	6.76
	10.9	8.84
	5.07	4.59
	2.94	2.4
	4.53	1.95
	4.6
	5.18
	3.4
	2.35
	2.97
	4.7
	2.7
	6.82
	2.67
	1.18
	2.68
	5.47
	2.54
	0.77

## Sheet: Fig.3c
	WT	nlrp3-/-	asc-/-	casp11-/-	casp1/11-/-
Cxcl1	2.18	2.43	1.14	0.93	9.85
	14.08	0.87	1.15	1.3	5.05
	30.87	0.97	1.03	1.47	12.44
	3.75	1.07	1.17	1.48	13.74
	10.04	1.04	1.71	2.24	1.67
	7.31		3.08	2.59	2.91
	3.54		1.44	1.9	9.55
	2.28		1.25	10.49
	30.5		2.15	5.54
	38.42		2.63	2.74
	40		2.52	1.94
	12.93			2.07
	8.84			2.95
	26.86			2.09
Cxcr1	1.77	1.62	1.84	5.24	2.04
	1.51	1.69	0.79	0.88	1.47
	2	1.75	1.72	2.18	2.25
	1.63	1.96	2.3	3.42	1.75
	1.46	2.88	1.41	0.62	1.94
	1.48		0.76	2.37	2.57
	1.34		2.29	2.09	0.92
	1.32		1.47	0.74	1.11
	2.08		0.53	1.09	2.83
	2.11		0.66	4.8
	2		1.34	1.83
	1.61			3.56
	3.53			3.27
	4.49			2.74
	2.08
	1.05
	1.44
	0.68
Cxcr2	1.02	1.12	3.73	0.94	0.72
	1.38	0.18	3.2	1.02	0.94
	1.51	0.77	3.55	4.64	1.19
	2.07	1.83	1.95	3.72	1.09
	2.19		2.61	1.56	1.27
	1.05		0.96	1.85	1.23
	2.34		2.43	1.98	0.64
	1.17		2.44	1.03	1.85
	1.25		1.17	1.6
	1.37		1.21	1.38
	3.79		1.17	1.18
	0.74			1.47
				1.49

[truncated: 35 more sheets: Fig.3d, Fig.4a, Fig.4b, Fig.5a, Fig.5b, Fig.5c, Fig.5d, Fig.5e, Fig.5f, Fig.6a, Fig.6b, Fig.6c, Fig.6d, Fig.7b, Fig.7c, Supplementary Data Fig.2a, Supplementary Data Fig.2b, Supplementary Data Fig.2c, Supplementary Data Fig.2d, Supplementary Data Fig.3a …]
